# Supplementary material for: Detection and Analysis of C-to-U RNA Editing in Rice Mitochondria-Encoded ORFs
Source: Plants (Basel). 2020 Sep 28;9(10):1277. doi: 10.3390/plants9101277 (PMC7600565; doi:10.3390/plants9101277)
Supplement: Supplementary file 1 [file plants-09-01277-s001.zip]

Archive with 5 entries (5 files):
- Figure S1-2.docx
- Table S1.xlsx
- Table S2.xlsx
- Table S3.xlsx
- Table S4.xls
