# Supplementary material for: Detection and Analysis of C-to-U RNA Editing in Rice Mitochondria-Encoded ORFs
Source: Plants (Basel). 2020 Sep 28;9(10):1277. doi: 10.3390/plants9101277 (PMC7600565; doi:10.3390/plants9101277)
Supplement: Supplementary file 1 [file plants-09-01277-s001.zip › Table S1.xlsx]

## Sheet: Sheet1
Table S1. Annotations of C-to-U RNA editing in the CDS of rice mitochondria-encoded ORFs.
Gene	Editing site position	Codon position	Codon alteration	AA change	Editing level*
atp1	30	3	CUC-CUU	Leu-Leu	EH
	1178	2	UCA-UUA	Ser-Leu	EH
	1292	2	CCC-CUC	Pro-Leu	EH
	1490	2	CCU-CUU	Pro-Leu	EH
	1499	2	UCU-UUU	Ser-Phe	EH
atp6	13	1	CAC-UAC	His-Tyr	H
	324#	3	UUC-UUU	Phe-Phe	L
	341	2	UCU-UUU	Ser-Phe	H
	368	2	CCA-CUA	Pro-Leu	H
	410	2	UCA-UUA	Ser-Leu	H
	514	1	CGC-UGC	Arg-Cys	H
	521	2	UCG-UUG	Ser-Leu	H
	539	2	UCG-UUG	Ser-Leu	H
	547	1	CGU-UGU	Arg-Cys	H
	554, 555#	2, 3	CCC-CUU	Pro-Leu	H, H
	748	1	CAU-UAU	His-Tyr	H
	770	2	UCA-UUA	Ser-Leu	H
	812	2	UCA-UUA	Ser-Leu	H
	949	1	CAU-UAU	His-Tyr	H
	956	2	UCU-UUU	Ser-Phe	H
	965	2	UCA-UUA	Ser-Leu	H
	1003	1	CAA-UAA	Gln-Stop	H
atp9	20	2	UCA-UUA	Ser-Leu	H
	81	3	GUC-GUU	Val-Val	H
	82	1	CUC-UUC	Leu-Phe	H
	92	2	UCG-UUG	Ser-Leu	H
	191	2	CCA-CUA	Pro-Leu	H
	205	1	CUG-UUG	Leu-Leu	H
	212	2	UCA-UUA	Ser-Leu	H
	223	1	CGA-UGA	Arg-Stop	H
ccmB(ccb2)	28	1	CAU-UAU	His-Tyr	M
	43	1	CCC-UCC	Pro-Ser	M
	80	2	UCG-UUG	Ser-Leu	M
	87	3	AUC-AUU	Ile-Ile	M
	128	2	UCA-UUA	Ser-Leu	M
	137	2	UCC-UUC	Ser-Phe	M
	149	2	UCG-UUG	Ser-Leu	M
	154	1	CGG-UGG	Arg-Trp	M
	160#	1	CCU-UCU	Pro-Ser	M
	172	1	CCC-UCC	Pro-Ser	M
	179	2	CCU-CUU	Pro-Leu	M
	181, 183#	1, 3	CCC-UCU	Pro-Ser	M, L
	194	2	UCU-UUU	Ser-Phe	M
	286	1	CGG-UGG	Arg-Trp	M
	304	1	CGU-UGU	Arg-Cys	M
	338	2	CCG-CUG	Pro-Leu	M
	367	1	CGG-UGG	Arg-Trp	M
	392	2	CCG-CUG	Pro-Leu	M
	406#	1	CUG-UUG	Leu-Leu	L
	428	2	UCG-UUG	Ser-Leu	M
	467	2	UCG-UUG	Ser-Leu	M
	475, 476	1, 2	CCA-UUA	Pro-Leu	M, M
	485	2	UCA-UUA	Ser-Leu	M
	503	2	CCA-CUA	Pro-Leu	M
	512	2	UCC-UUC	Ser-Phe	M
	514	1	CGU-UGU	Arg-Cys	H
	551	2	UCA-UUA	Ser-Leu	M
	554	2	UCG-UUG	Ser-Leu	M
	566	2	UCC-UUC	Ser-Phe	M
	569	2	UCU-UUU	Ser-Phe	M
	572	2	CCU-CUU	Pro-Leu	H
	596	2	UCG-UUG	Ser-Leu	M
	611	2	UCA-UUA	Ser-Leu	M
ccmC(ccb3)	76	1	CGG-UGG	Arg-Trp	EH
	103	1	CAU-UAU	His-Tyr	EH
	115	1	CGG-UGG	Arg-Trp	EH
	161	2	UCG-UUG	Ser-Leu	EH
	179	2	GCG-GUG	Ala-Val	EH
	184	1	CGG-UGG	Arg-Trp	H
	227	3	UCC-UUC	Ser-Phe	M
	236	2	CCA-CUA	Pro-Leu	H
	299	2	UCU-UUU	Ser-Phe	EH
	331	2	CGG-UGG	Arg-Trp	EH
	358	1	CGG-UGG	Arg-Trp	EH
	400	1	CUU-UUU	Leu-Phe	EH
	418	1	CUG-UUG	Leu-Leu	M
	421	1	CGU-UGU	Arg-Cys	EH
	436	1	CCU-UCU	Pro-Ser	EH
	446	1	CCG-CUG	Pro-Leu	EH
	451	2	CCU-UCU	Pro-Ser	H
	458	1	UCA-UUA	Ser-Leu	EH
	463	2	CGU-UGU	Arg-Cys	H
	467	1	GCU-GUU	Ala-Val	H
	473	2	CCG-CUG	Pro-Leu	H
	497	2	UCU-UUU	Ser-Phe	EH
	499	2	CCA-UCA	Pro-Ser	EH
	521	1	UCG-UUG	Ser-Leu	EH
	548	2	UCU-UUU	Ser-Phe	EH
	568	2	CCU-UCU	Pro-Ser	EH
	575	1	CCC-CUC	Pro-Leu	H
	608	2	CCC-CUC	Pro-Leu	EH
	614	2	UCU-UUU	Ser-Phe	EH
	619	2	CGU-UGU	Arg-Cys	H
	624	1	AUC-AUU	Ile-Ile	H
	650	2	CCU-CUU	Pro-Leu	H
	656	2	CCA-CUA	Pro-Leu	EH
	665	2	CCC-CUC	Pro-Leu	H
	673	1	CCC-UCC	Pro-Ser	H
ccmFc(ccb6c)	38	2	UCC-UUC	Ser-Phe	M
	50	2	CCC-CUC	Pro-Leu	M
	52	1	CGU-UGU	Arg-Cys	M
	87#	3	UUC-UUU	Phe-Phe	L
	103	1	CCC-UCC	Pro-Ser	M
	119	2	UCU-UUU	Ser-Phe	M
	122, 123	2, 3	UCC-UUU	Ser-Phe	M, M
	146	2	CCU-CUU	Pro-Leu	M
	160	1	CCU-UCU	Pro-Ser	M
	192	3	UUC-UUU	Phe-Phe	M
	301	1	CGU-UGU	Arg-Cys	H
	306	3	UUC-UUU	Phe-Phe	H
	312#	3	CCC-CCU	Pro-Pro	L
	325	1	CUU-UUU	Leu-Phe	M
	369#	3	UUC-UUU	Phe-Phe	L
	397	1	CGU-UGU	Arg-Cys	H
	543	3	GUC-GUU	Val-Val	M
	860	2	UCU-UUU	Ser-Phe	EH
	900	3	UCC-UCU	Ser-Ser	M
	960	3	CCC-CCU	Pro-Pro	H
	1083	3	UCC-UCU	Ser-Ser	M
	1130	2	CCA-CUA	Pro-Leu	H
	1151	2	UCG-UUG	Ser-Leu	H
	1225	1	CGG-UGG	Arg-Trp	H
	1250	2	UCG-UUG	Ser-Leu	H
	1306	1	CGA-UGA	Arg-Stop	H
ccmFn(ccb6n)	37#, 38	1, 2	CCG-UUG	Pro-Leu	L, EH
	98	2	CCU-CUU	Pro-Leu	H
	121	1	CCU-UCU	Pro-Ser	EH
	137	2	UCG-UUG	Ser-Leu	H
	142	1	CGU-UGU	Arg-Cys	H
	151#	1	CCA-UCA	Pro-Ser	M
	248	2	UCA-UUA	Ser-Leu	M
	263#	2	CCA-CUA	Pro-Leu	M
	356#	2	UCC-UUC	Ser-Phe	H
	365#	2	UCG-UUG	Ser-Leu	H
	372	3	UUC-UUU	Phe-Phe	H
	461#	2	UCU-UUU	Ser-Phe	L
	469	1	CGU-UGU	Arg-Cys	M
	550	1	CUU-UUU	Leu-Phe	H
	698	2	UCU-UUU	Ser-Phe	H
	707	2	UCA-UUA	Ser-Leu	H
	745	1	CGU-UGU	Arg-Cys	H
	767	2	UCA-UUA	Ser-Leu	H
	779	2	CCA-CUA	Pro-Leu	H
	794	2	UCA-UUA	Ser-Leu	H
	943	1	CGC-UGC	Arg-Cys	EH
	1258	1	CGG-UGG	Arg-Trp	EH
	1286	2	CCA-CUA	Pro-Leu	EH
	1303	1	CAU-UAU	His-Tyr	EH
	1318	1	CGG-UGG	Arg-Trp	EH
	1336	1	CGG-UGG	Arg-Trp	EH
	1369	1	CGG-UGG	Arg-Trp	EH
	1387	1	CGU-UGU	Arg-Cys	EH
	1430	2	UCG-UUG	Ser-Leu	H
	1450	1	CUU-UUU	Leu-Phe	EH
	1453#, 1454	1, 2	CCA-UUA	Pro-Leu	M, EH
	1466	2	UCA-UUA	Ser-Leu	EH
	1501	1	CCC-UCC	Pro-Ser	EH
	1514	2	UCU-UUU	Ser-Phe	EH
	1549	1	CGG-UGG	Arg-Trp	H
	1613#	2	UCG-UUG	Leu-Leu	L
cob(cytb)	178	1	CAC-UAC	His-Tyr	EH
	286	1	CUC-UUC	Leu-Phe	EH
	298	1	CAC-UAC	His-Tyr	EH
	325	1	CAU-UAU	His-Tyr	EH
	419	2	CCA-CUA	Pro-Leu	EH
	564	3	CUC-CUU	Leu-Leu	H
	568	1	CAU-UAU	His-Tyr	H
	580	1	CUU-UUU	Leu-Phe	H
	680	2	UCU-UUU	Ser-Phe	H
	715	1	CGG-UGG	Arg-Trp	H
	725	2	UCU-UUU	Ser-Phe	H
	808	1	CCC-UCC	Pro-Ser	H
	853	1	CAU-UAU	His-Tyr	H
	908	2	CCA-CUA	Pro-Leu	H
	982	1	CAC-UAC	His-Tyr	H
	1081	1	CCU-UCU	Pro-Ser	H
	1098	3	UUC-UUU	Phe-Phe	L
	1119	3	CCC-CCU	Pro-Pro	H
	1124	2	CCG-CUG	Pro-Leu	H
cox1	15#	3	GUC-GUU	Val-Val	M
	1402	1	CGU-UGU	Arg-Cys	H
	1405	1	CGU-UGU	Arg-Cys	H
	1433	2	UCA-UUA	Ser-Leu	H
	1489	1	CCA-UCA	Pro-Ser	H
cox2	7#	1	CUU-UUU	Leu-Phe	L
	14	2	UCA-UUA	Ser-Leu	EH
	30	3	UUC-UUU	Phe-Phe	H
	33	3	CUC-CUU	Leu-Leu	H
	77	2	UCU-UUU	Ser-Phe	EH
	144	3	CUC-CUU	Leu-Leu	H
	162#	3	UUC-UUU	Phe-Phe	L
	167	2	UCA-UUA	Ser-Leu	EH
	169	1	CGG-UGG	Arg-Trp	EH
	259	1	CGG-UGG	Arg-Trp	EH
	385	1	CGG-UGG	Arg-Trp	H
	449	2	ACG-AUG	Thr-Met	EH
	466, 467	1, 2	CCA-UUA	Pro-Leu	EH, EH
	482	2	UCA-UUA	Ser-Leu	EH
	550	1	CCC-UCC	Pro-Ser	EH
	563	2	CCU-CUU	Pro-Leu	EH
	587	2	UCA-UUA	Ser-Leu	EH
	620	2	UCA-UUA	Ser-Leu	EH
	638	2	UCG-UUG	Ser-Leu	EH
	704	2	ACG-AUG	Thr-Met	H
cox3	290#	2	CCU-CUU	Pro-Leu	H
	302#	2	UCU-UUU	Ser-Phe	M
	334#	1	CUU-UUU	Leu-Phe	M
	356#	2	UCU-UUU	Ser-Phe	H
	359#	2	UCU-UUU	Ser-Phe	H
	458#	2	CCU-CUU	Pro-Leu	H
	467#	2	CCU-CUU	Pro-Leu	H
	557#	2	UCA-UUA	Ser-Leu	H
	572#	2	UCC-UUC	Ser-Phe	H
	611#	2	UCC-UUC	Ser-Phe	H
	702#	3	AUC-AUU	Ile-Ile	L
	799	1	CGG-UGG	Arg-Trp	H
	809#	2	CCA-CUA	Pro-Leu	H
matR	17#	2	UCG-UUG	Ser-Leu	M
	33#	3	CUC-CUU	Leu-Leu	L
	44#	2	CCA-CUA	Pro-Leu	M
	60#	3	AUC-AUU	Ile-Ile	L
	86#	2	CCC-CUC	Pro-Leu	H
	92#	2	UCC-UUC	Ser-Phe	L
	295#, 296#	1, 2	CCC-UUC	Pro-Phe	M, H
	1287#	3	AUC-AUU	Ile-Ile	L
	1745#	2	UCC-UUC	Ser-Phe	H
	1766#	2	CCU-CUU	Pro-Leu	EH
	1800#	3	UAC-UAU	Tyr-Tyr	L
	1892#	2	CCA-CUA	Pro-Leu	H
	1900#	1	CCC-UCC	Pro-Ser	EH
	1910#	2	UCA-UUA	Ser-Leu	EH
	1920#	3	GUC-GUU	Val-Val	M
nad1	2	2	ACG-AUG	Thr-Met	H
	215	2	UCC-UUC	Ser-Phe	EH
	307, 308	1, 2	CCG-UUG	Pro-Leu	EH, EH
	436	1	CCU-UCU	Pro-Ser	EH
	490, 492	1, 3	CCC-UCU	Pro-Ser	EH, EH
	500	2	UCG-UUG	Ser-Leu	EH
	536, 537#	2, 3	UCC-UUU	Ser-Phe	EH, M
	555	3	CCC-CCU	Pro-Pro	EH
	577	1	CCU-UCU	Pro-Ser	EH
	608	2	UCU-UUU	Ser-Phe	EH
	635	2	UCA-UUA	Ser-Leu	EH
	674	2	UCU-UUU	Ser-Phe	EH
	734	2	UCG-UUG	Ser-Leu	EH
	743	2	CCA-CUA	Pro-Leu	EH
	755	2	CCG-CUG	Pro-Leu	EH
	779	2	UCC-UUC	Ser-Phe	EH
	823	1	CUU-UUU	Leu-Phe	EH
	835#	1	CUA-UUA	Leu-Leu	L
	898	1	CGG-UGG	Arg-Trp	EH
	928	1	CGG-UGG	Arg-Trp	EH
	937	1	CCC-UCC	Pro-Ser	H
	939#	3	CCC-CCU	Pro-Pro	L
	953	2	UCA-UUA	Ser-Leu	H
nad2	26	2	UCC-UUC	Ser-Phe	M
	303#	3	UUC-UUU	Phe-Phe	M
	308	2	UCU-UUU	Ser-Phe	H
	335	2	UCU-UUU	Ser-Phe	H
	356	2	CCA-CUA	Pro-Leu	EH
	361	1	CCU-UCU	Pro-Ser	EH
	367	1	CGC-UGC	Arg-Cys	EH
	388	1	CCG-UCG	Pro-Ser	EH
	394	1	CAU-UAU	His-Tyr	H
	497	2	UCA-UUA	Ser-Leu	EH
	523	1	CCC-UCC	Pro-Ser	EH
	621	3	AUC-AUU	Ile-Ile	H
	788	2	UCU-UUU	Ser-Phe	H
	800	2	UCA-UUA	Ser-Leu	H
	809	2	UCU-UUU	Ser-Phe	H
	920	2	CCU-CUU	Pro-Leu	H
	928	1	CAU-UAU	His-Tyr	H
	958	1	CGU-UGU	Arg-Cys	H
	962	2	ACU-AUU	Thr-Ile	H
	1028	2	UCA-UUA	Ser-Leu	EH
	1057#, 1058	1, 2	CCA-UUA	Pro-Leu	M, EH
	1148	2	ACA-AUA	Thr-Ile	EH
	1246, 1247	1, 2	CCA-UUA	Pro-Leu	EH, EH
	1397	2	ACU-AUU	Thr-Ile	EH
	1400	2	UCA-UUA	Ser-Leu	EH
	1403	2	UCC-UUC	Ser-Phe	EH
	1408, 1409	1, 2	CCA-UUA	Pro-Leu	EH, EH
	1416	3	CCC-CCU	Pro-Pro	EH
	1457	2	UCA-UUA	Ser-Leu	EH
nad3	61#	1	CUU-UUU	Leu-Phe	L
	150#	3	AUC-AUU	Ile-Ile	L
	154#!, 155	1, 2	CCG-UUG	Pro-Leu	L, M
	172, 173	1, 2	CCA-UUA	Pro-Leu	H, H
	190, 191	1, 2	CCA-UUA	Pro-Leu	H, H
	213#	3	ACC-ACU	Thr-Thr	L
	257	2	UCC-UUC	Ser-Phe	H
	296	2	CCG-CUG	Pro-Leu	H
	301	1	CCU-UCU	Pro-Ser	H
	319, 320	1, 2	CCU-UUU	Pro-Phe	H, H
	358	1	CCU-UCU	Pro-Ser	H
	362	2	CCU-CUU	Pro-Leu	H
	386	2	UCU-UUU	Ser-Phe	H
	455	2	UCG-UUG	Ser-Leu	H
	460	1	CGG-UGG	Arg-Trp	H
nad4	44	2	CCU-CUU	Pro-Leu	H
	74	2	ACU-AUU	Thr-Ile	H
	154	1	CCC-UCC	Pro-Ser	H
	164	2	CCU-CUU	Pro-Leu	H
	166	1	CGG-UGG	Arg-Trp	M
	197	2	UCU-UUU	Ser-Phe	H
	317	2	UCA-UUA	Ser-Leu	H
	362	2	ACA-AUA	Thr-Ile	H
	376	1	CGU-UGU	Arg-Cys	H
	401	2	UCC-UUC	Ser-Phe	H
	416	2	CCU-CUU	Pro-Leu	H
	433	1	CUU-UUU	Leu-Phe	H
	437	2	UCC-UUC	Ser-Phe	EH
	449	2	CCA-CUA	Pro-Leu	EH
	819#	3	CCC-CCU	Pro-Pro	L
	977	2	CCG-CUG	Pro-Leu	EH
	1373	2	UCC-UUC	Ser-Phe	EH
	1405	1	CGG-UGG	Arg-Trp	EH
	1417	1	CAC-UAC	His-Tyr	EH
	1432, 1433	1, 2	CCG-UUG	Pro-Leu	EH, EH
nad4L	2	2	ACG-AUG	Thr-Met	H
	8	2	CCU-CUU	Pro-Leu	M
	41	2	UCU-UUU	Ser-Phe	H
	55	1	CGG-UGG	Arg-Trp	H
	95	2	UCA-UUA	Ser-Leu	H
	100	1	CCA-UCA	Pro-Ser	H
	110	2	UCA-UUA	Ser-Leu	H
	150#	3	UCC-UCU	Ser-Ser	M
	179	2	UCA-UUA	Ser-Leu	H
	188	2	UCA-UUA	Ser-Leu	H
	197	2	CCA-CUA	Pro-Leu	EH
nad5	1490	2	CCC-CUC	Pro-Leu	EH
	1550	2	ACA-AUA	Thr-Ile	EH
	1580	2	UCA-UUA	Ser-Leu	EH
	1589	2	UCU-UUU	Ser-Phe	EH
	1591#	1	CUA-UUA	Leu-Leu	L
	1859	2	UCU-UUU	Ser-Phe	EH
	1895	2	UCA-UUA	Ser-Leu	EH
	1900, 1901	1, 2	CCA-UUA	Pro-Leu	EH,EH
	1916	2	UCU-UUU	Ser-Phe	EH
	1918	1	CGU-UGU	Arg-Cys	EH
	1931#	2	UCU-UUU	Ser-Phe	L
	1958	2	UCG-UUG	Ser-Leu	EH
nad6	25, 26	1, 2	CCU-UUU	Pro-Leu	H, H
	88, 89	1, 2	CCU-UUU	Pro-Leu	H, H
	138#	3	CUC-CUU	Leu-Leu	M
	146	2	UCC-UUC	Ser-Phe	H
	158, 159	2, 3	UCC-UUU	Ser-Phe	H, M
	161	2	CCA-CUA	Pro-Leu	H
	169	1	CAU-UAU	His-Tyr	H
	191	2	UCA-UUA	Ser-Leu	H
	306#	3	UUC-UUU	Phe-Phe	L
	446	2	UCC-UUC	Ser-Phe	EH
	474	3	AUC-AUU	Ile-Ile	EH
	476	2	UCA-UUA	Ser-Leu	EH
	562	1	CUG-UUG	Leu-Leu	EH
	567	3	GAC-GAU	Asp-Asp	EH
	569	2	UCU-UUU	Ser-Phe	EH
nad7	38	2	UCG-UUG	Ser-Leu	EH
	44, 45	2, 3	UCC-UUU	Ser-Phe	EH, EH
	77	2	UCA-UUA	Ser-Leu	EH
	83	2	UCA-UUA	Ser-Leu	EH
	99	3	AAC-AAU	Asn-Asn	EH
	137	2	UCA-UUA	Ser-Leu	EH
	209	2	UCA-UUA	Ser-Leu	EH
	224	2	ACG-AUG	Thr-Met	EH
	244	1	CAU-UAU	His-Tyr	EH
	251	2	UCA-UUA	Ser-Leu	EH
	315	3	UUC-UUU	Phe-Phe	M
	335	2	UCA-UUA	Ser-Leu	EH
	344	2	UCA-UUA	Ser-Leu	EH
	353	2	UCA-UUA	Ser-Leu	EH
	383	2	UCA-UUA	Ser-Leu	EH
	445	1	CCG-UCG	Pro-Ser	EH
	533, 534#	2, 3	UCC-UUU	Ser-Phe	EH, M
	578	2	UCA-UUA	Ser-Leu	EH
	679	1	CCU-UCU	Pro-Ser	EH
	698	2	UCG-UUG	Ser-Leu	EH
	724	1	CAU-UAU	His-Tyr	EH
	734	2	UCG-UUG	Ser-Leu	EH
	739	1	CUU-UUU	Leu-Phe	EH
	769	1	CGC-UGC	Arg-Cys	EH
	789#	3	AUC-AUU	Ile-Ile	L
	836	2	CCU-CUU	Pro-Leu	EH
	926	2	UCA-UUA	Ser-Leu	EH
	973	1	CCU-UCU	Pro-Ser	EH
	1088	2	UCA-UUA	Ser-Leu	EH
	1103	2	UCU-UUU	Ser-Phe	EH
	1110	3	UCC-UCU	Ser-Ser	M
	1124	2	CCA-CUA	Pro-Leu	EH
nad9	14	2	UCC-UUC	Ser-Phe	H
	92	2	UCU-UUU	Ser-Phe	H
	111#	3	UAC-UAU	Tyr-Tyr	L
	113	2	CCA-CUA	Pro-Leu	H
	167	2	UCG-UUG	Ser-Leu	H
	190	1	CAU-UAU	His-Tyr	H
	223	1	CAU-UAU	His-Tyr	H
	298	1	CCG-UCG	Pro-Ser	H
	311	2	CCA-CUA	Pro-Leu	H
	328	1	CGG-UGG	Arg-Trp	H
	356	2	UCU-UUU	Ser-Phe	H
	368	2	UCC-UUC	Ser-Phe	H
	398	2	UCA-UUA	Ser-Leu	H
orf25(atp4)	59	2	CCA-CUA	Pro-Leu	EH
	62	2	UCU-UUU	Ser-Phe	EH
	74	2	UCA-UUA	Ser-Leu	EH
	79	1	CCG-UCG	Pro-Ser	EH
	92	2	UCA-UUA	Ser-Leu	EH
	121	1	CGU-UGU	Arg-Cys	EH
	251	2	CCG-CUG	Pro-Leu	EH
	398	2	UCA-UUA	Ser-Leu	EH
	419	2	ACU-AUU	Thr-Ile	EH
orf288	56#	2	UCA-UUA	Ser-Leu	L
	58#	1	CGG-UGG	Arg-Trp	L
	134#	2	UCU-UUU	Ser-Phe	L
orfB(atp8)	58	1	CUC-UUC	Leu-Phe	H
	123	3	CUC-CUU	Leu-Leu	H
	200	2	UCG-UUG	Ser-Leu	H
	219#!	3	ACC-ACU	Thr-Thr	L
	240#	3	UCC-UCU	Ser-Ser	L
	442#, 443	1, 2	CCA-UUA	Pro-Leu	L, H
orfX(mttb)	53	2	CCG-CUG	Pro-Leu	M
	64	1	CUA-UUA	Leu-Leu	H
	86	2	UCC-UUC	Ser-Phe	M
	91	1	CGG-UGG	Arg-Trp	H
	102	3	AUC-AUU	Ile-Ile	M
	127	1	CGU-UGU	Arg-Cys	M
	149	2	UCA-UUA	Ser-Leu	M
	155	2	UCU-UUU	Ser-Phe	M
	157#, 158	1, 2	CCA-UUA	Pro-Leu	M, H
	205	1	CGU-UGU	Arg-Cys	M
	215	2	UCA-UUA	Ser-Leu	M
	227	2	CCC-CUC	Pro-Leu	M
	229	1	CCG-UCG	Pro-Ser	M
	251	2	UCA-UUA	Ser-Leu	M
	279#	3	CCC-CCU	Pro-Pro	L
	289	1	CAU-UAU	His-Tyr	M
	308	2	UCG-UUG	Ser-Leu	H
	354#	3	UUC-UUU	Phe-Phe	L
	355	1	CUC-UUC	Leu-Phe	M
	358	1	CAU-UAU	His-Tyr	M
	371	2	UCU-UUU	Ser-Phe	M
	373	1	CGC-UGC	Arg-Cys	M
	401	2	CCU-CUU	Pro-Leu	M
	403	1	CCC-UCC	Pro-Ser	M
	406	1	CGG-UGG	Arg-Trp	M
	434	2	CCA-CUA	Pro-Leu	M
	464	2	UCG-UUG	Ser-Leu	M
	468	3	CUC-CUU	Leu-Leu	M
	532	1	CCA-UCA	Pro-Ser	H
	575	2	CCA-CUA	Pro-Leu	H
	581	2	CCA-CUA	Pro-Leu	M
	637	1	CCG-UCG	Pro-Ser	M
	687	3	AUC-AUU	Ile-Ile	M
	694	1	CCU-UCU	Pro-Ser	M
	700	1	CUU-UUU	Leu-Phe	M
	717#	3	AUC-AUU	Ile-Ile	L
rpl2	1210	1	CCA-UCA	Pro-Ser	H
rpl5	64	1	CAC-UAC	His-Tyr	L
rpl16	48	3	CUC-CUU	Leu-Leu	H
	61#	1	CCA-UCA	Pro-Ser	M
	79	1	CAG-UAG	Gln-Stop	EH
	93	3	UGC-UGU	Cys-Cys	EH
	225	3	GGC-GGU	Gly-Gly	EH
	227, 228	2, 3	ACC-AUU	Thr-Ile	H, H
	287	2	ACA-AUA	Thr-Ile	EH
	355	1	CUC-UUC	Leu-Phe	EH
	444	3	UCC-UCU	Ser-Ser	M
	458	2	CCA-CUA	Pro-Leu	EH
	524	2	CCA-CUA	Pro-Leu	EH
	530	2	UCG-UUG	Ser-Leu	EH
rps1	107#	2	UCC-UUC	Ser-Phe	EH
	377	2	UCA-UUA	Ser-Leu	EH
	505	1	CAA-UAA	Gln-Stop	H
rps2	12#	2	ACC-ACU	Thr-Thr	L
	158#	2	UCA-UUA	Ser-Leu	M
	203	2	UCG-UUG	Ser-Leu	L
	404	2	CCC-CUC	Pro-Leu	EH
	425	2	UCC-UUC	Ser-Phe	H
	479	2	GCG-GUG	Ala-Val	EH
	674	2	GCA-GUA	Ala-Val	EH
	745	1	CCU-UCU	Pro-Ser	EH
	769	1	CGU-UGU	Arg-Cys	EH
	776	2	UCG-UUG	Ser-Leu	H
rps3	58	1	CCA-UCA	Pro-Ser	EH
	64	1	CGG-UGG	Arg-Trp	EH
	69	3	UUC-UUU	Phe-Phe	EH
	92	2	UCA-UUA	Ser-Leu	EH
	171#	3	CUC-CUU	Leu-Leu	M
	503	2	UCA-UUA	Ser-Leu	EH
	644	2	UCG-UUG	Ser-Leu	H
	956	2	CCA-CUA	Pro-Leu	H
	1143#	3	AUC-AUU	Ile-Ile	L
	1286#	2	UCU-UUU	Ser-Phe	M
	1513	1	CUU-UUU	Leu-Phe	EH
	1526#	2	UCC-UUC	Ser-Phe	L
	1544	2	UCA-UUA	Ser-Leu	EH
	1558	1	CGG-UGG	Arg-Trp	EH
rps4	38	2	CCA-CUA	Pro-Leu	EH
	49	1	CGG-UGG	Arg-Trp	EH
	164	2	UCA-UUA	Ser-Leu	H
	261	3	CUC-CUU	Leu-Leu	L
	278	2	UCG-UUG	Ser-Leu	EH
	290	2	CCG-CUG	Pro-Leu	H
	335	2	CCG-CUG	Pro-Leu	EH
	482	2	UCA-UUA	Ser-Leu	EH
	858#	3	ACC-ACU	Thr-Thr	M
	867	3	UCC-UCU	Ser-Ser	L
	897#	3	AUC-AUU	Ile-Ile	H
	906	3	AUC-AUU	Ile-Ile	L
	926	2	UCG-UUG	Ser-Leu	H
	937	1	CAU-UAU	His-Tyr	H
	962	2	UCU-UUU	Ser-Phe	H
	1013	2	CCA-CUA	Pro-Leu	H
	1022	2	CCU-CUU	Pro-Leu	EH
	1027	1	CGG-UGG	Arg-Trp	H
rps7	277	1	CUU-UUU	Leu-Phe	H
	332	2	UCA-UUA	Ser-Leu	H
pseudo-rps11	6	3	CCC-CCU	Pro-Pro	M
	78	3	UUC-UUU	Phe-Phe	H
	82	1	CAG-UAG	Gln-Stop	L
	354	3	UUC-UUU	Phe-Phe	L
	477#	3	CUC-CUU	Leu-Leu	L
rps12	71#	2	UCG-UUG	Ser-Leu	H
	196#	1	CAC-UAC	His-Tyr	H
	221#	2	UCG-UUG	Ser-Leu	H
	269#	2	UCG-UUG	Ser-Leu	H
	284#	2	UCC-UUC	Ser-Phe	H
	289#	1	CGU-UGU	Arg-Cys	H
rps13	5	2	UCA-UUA	Ser-Leu	H
	14	2	UCA-UUA	Ser-Leu	M
	26	2	UCA-UUA	Ser-Leu	H
	56	2	UCA-UUA	Ser-Leu	H
	100	1	CGU-UGU	Arg-Cys	H
	256	1	CGU-UGU	Arg-Cys	H
	287	2	UCG-UUG	Ser-Leu	H
rps19	76	1	CUG-UUG	Leu-Leu	L
	116	2	UCG-UUG	Ser-Leu	H
	126	3	UUC-UUU	Phe-Phe	EH
	138	3	UCC-UCU	Ser-Ser	M
	163, 164	1, 2	CCU-UUU	Pro-Phe	H, H
# indicates the novel editing site found in this study; ! represents the editing site was not supported by RNA-seq with editing level above 10%;*editing levels above 90% are extremely high (EH) editing; 60-90% are high (H) editing; 30-60% are middle (M) editing; 10-30% are low (L) editing.
