# Supplementary material for: Detection and Analysis of C-to-U RNA Editing in Rice Mitochondria-Encoded ORFs
Source: Plants (Basel). 2020 Sep 28;9(10):1277. doi: 10.3390/plants9101277 (PMC7600565; doi:10.3390/plants9101277)
Supplement: Supplementary file 1 [file plants-09-01277-s001.zip › Table S2.xlsx]

## Sheet: RNA-seq
Table S2. Identification of C-to-U RNA editing in the CDS of rice mitochondria-encoded ORFs by RNA-seq.
Gene	Editing site position	Num of reads	As	Cs	Gs	Ts	Editing level (%)	Editing level (%) in ERR748786	Editing level (%) in ERR748787
atp1	30	3158	5	212	2	2939	0.930652	0.93947	0.921756
atp1	1178	4734	2	152	2	4577	0.966836	0.967052	0.966625
atp1	1292	4142	0	279	3	3859	0.931676	0.927506	0.935366
atp1	1490	2639	0	98	1	2540	0.962486	0.964706	0.960411
atp1	1499	2811	0	58	1	2752	0.979011	0.979397	0.97865
atp6	13	1838	6	969	1	862	0.468988	0.460129	0.478022
atp6	53	1990	3	1784	1	201	0.101005	0.111765	0.0896907
atp6	324	3535	5	2814	1	714	0.20198	0.202049	0.201912
atp6	341	3327	0	169	4	3154	0.948001	0.948068	0.947935
atp6	368	3373	0	347	2	3023	0.896235	0.900542	0.892065
atp6	410	4174	3	198	4	3968	0.950647	0.952336	0.94894
atp6	514	3219	1	195	0	3021	0.93849	0.943196	0.933828
atp6	521	3321	0	819	2	2499	0.752484	0.764281	0.740651
atp6	539	2849	0	133	1	2715	0.952966	0.961021	0.945063
atp6	547	3074	0	151	2	2921	0.950228	0.95557	0.945083
atp6	554	2577	1	159	3	2414	0.936748	0.938986	0.934601
atp6	555	2580	1	550	0	2029	0.786434	0.784019	0.788754
atp6	748	3445	0	149	0	3296	0.956749	0.950263	0.963134
atp6	770	2612	0	210	3	2399	0.918453	0.913505	0.923493
atp6	812	1595	0	97	0	1498	0.939185	0.934109	0.943971
atp6	949	2829	0	130	2	2697	0.95334	0.949128	0.95733
atp6	956	2953	0	121	0	2832	0.959025	0.955525	0.962351
atp6	965	3135	0	127	3	3005	0.958533	0.959947	0.957196
atp6	1003	2530	0	98	1	2431	0.96087	0.958506	0.963019
atp9	20	6221	1	179	1	6039	0.970744	0.971465	0.970019
atp9	81	2239	0	571	0	1667	0.744529	0.728007	0.760889
atp9	82	2199	0	136	0	2062	0.937699	0.934922	0.940433
atp9	92	2289	0	62	1	2225	0.97204	0.970483	0.973527
atp9	191	3987	2	208	1	3776	0.947078	0.944193	0.94995
atp9	205	3447	0	865	1	2581	0.748767	0.745655	0.751888
atp9	212	3403	1	115	1	3286	0.965619	0.964789	0.966451
atp9	223	3357	0	138	2	3217	0.958296	0.95306	0.96356
ccmB	28	224	0	23	1	200	0.892857	0.90678	0.877358
ccmB	43	226	0	27	0	199	0.880531	0.88	0.881188
ccmB	80	205	0	27	0	178	0.868293	0.862069	0.876404
ccmB	87	209	0	90	0	119	0.569378	0.55	0.595506
ccmB	128	201	1	74	0	126	0.626866	0.7	0.554455
ccmB	137	201	0	48	0	153	0.761194	0.77	0.752475
ccmB	149	188	0	72	0	116	0.617021	0.616162	0.617978
ccmB	154	189	0	19	0	169	0.89418	0.930693	0.852273
ccmB	160	207	0	79	0	128	0.618357	0.62963	0.606061
ccmB	172	206	1	42	0	163	0.791262	0.820755	0.76
ccmB	179	182	0	32	0	150	0.824176	0.854167	0.790698
ccmB	181	182	0	48	1	133	0.730769	0.739583	0.72093
ccmB	183	206	0	169	0	37	0.179612	0.233645	0.121212
ccmB	194	238	0	74	0	164	0.689076	0.672131	0.706897
ccmB	286	434	0	107	0	327	0.753456	0.762712	0.742424
ccmB	304	463	0	96	0	367	0.792657	0.784	0.802817
ccmB	324	543	0	488	0	55	0.101289	0.109155	0.0926641
ccmB	338	482	0	37	0	445	0.923237	0.919355	0.92735
ccmB	367	544	0	139	0	405	0.744485	0.751825	0.737037
ccmB	392	526	0	24	0	502	0.954373	0.961977	0.946768
ccmB	406	592	0	467	0	125	0.211149	0.21843	0.204013
ccmB	428	520	0	32	0	488	0.938462	0.942529	0.934363
ccmB	467	307	0	54	0	253	0.824104	0.851613	0.796053
ccmB	475	264	0	61	0	203	0.768939	0.774436	0.763359
ccmB	476	264	0	61	1	202	0.765152	0.774436	0.755725
ccmB	485	251	0	59	0	192	0.76494	0.795455	0.731092
ccmB	503	123	0	52	0	71	0.577236	0.560606	0.596491
ccmB	512	84	0	16	0	68	0.809524	0.77551	0.857143
ccmB	514	83	0	11	0	72	0.86747	0.833333	0.914286
ccmB	551	117	0	13	0	104	0.888889	0.875	0.901639
ccmB	554	117	0	31	0	86	0.735043	0.732143	0.737705
ccmB	566	129	0	13	0	116	0.899225	0.890625	0.907692
ccmB	569	129	0	16	0	113	0.875969	0.84375	0.907692
ccmB	572	130	0	23	0	107	0.823077	0.815385	0.830769
ccmB	596	296	0	17	0	279	0.942568	0.960526	0.923611
ccmB	611	329	1	99	0	229	0.696049	0.710059	0.68125
ccmC	76	375	0	32	0	343	0.914667	0.929348	0.900524
ccmC	103	347	1	71	0	275	0.792507	0.809249	0.775862
ccmC	115	384	0	107	0	277	0.721354	0.722513	0.720207
ccmC	161	487	0	87	0	400	0.821355	0.819672	0.823045
ccmC	179	496	0	32	1	463	0.933468	0.948413	0.918033
ccmC	184	520	0	32	0	488	0.938462	0.939163	0.937743
ccmC	227	750	1	87	1	661	0.881333	0.868687	0.89548
ccmC	236	855	0	96	0	759	0.887719	0.873853	0.902148
ccmC	299	726	0	96	0	629	0.866391	0.867232	0.865591
ccmC	331	759	0	82	1	676	0.890646	0.890306	0.891008
ccmC	358	1231	0	149	0	1082	0.87896	0.873802	0.884298
ccmC	400	1575	0	125	0	1450	0.920635	0.913309	0.928571
ccmC	418	1501	0	1011	0	490	0.326449	0.326848	0.326027
ccmC	421	1440	0	311	3	1125	0.78125	0.789905	0.772277
ccmC	436	1258	1	345	0	912	0.72496	0.7375	0.711974
ccmC	446	1036	1	314	2	719	0.694015	0.705224	0.682
ccmC	451	1062	0	474	0	588	0.553672	0.574627	0.532319
ccmC	458	1028	1	386	1	640	0.622568	0.605416	0.639922
ccmC	463	763	2	375	0	386	0.505898	0.493036	0.517327
ccmC	467	767	1	404	0	362	0.471969	0.437158	0.503741
ccmC	473	905	2	361	0	542	0.598895	0.584862	0.61194
ccmC	497	1212	0	153	0	1057	0.872112	0.864726	0.878981
ccmC	499	1214	3	113	0	1098	0.904448	0.894017	0.914149
ccmC	521	1525	0	142	0	1383	0.906885	0.891008	0.921618
ccmC	548	1606	0	129	0	1477	0.919676	0.912189	0.926453
ccmC	568	1561	0	111	0	1450	0.928892	0.923181	0.934066
ccmC	575	1401	1	195	0	1205	0.8601	0.841867	0.876526
ccmC	608	950	1	112	0	837	0.881053	0.867679	0.893661
ccmC	614	937	1	262	0	674	0.719317	0.716484	0.721992
ccmC	619	1074	0	230	0	844	0.785847	0.791985	0.78
ccmC	624	1100	1	139	0	960	0.872727	0.882569	0.863063
ccmC	650	1347	0	96	0	1250	0.927988	0.926606	0.929293
ccmC	656	1542	0	195	0	1347	0.873541	0.871658	0.875315
ccmC	665	1822	1	244	0	1577	0.865532	0.863636	0.867391
ccmC	673	1939	0	274	1	1664	0.858174	0.852046	0.864097
ccmFc	38	312	0	81	0	231	0.740385	0.729167	0.75
ccmFc	39	313	0	272	0	41	0.13099	0.125	0.136095
ccmFc	50	276	1	124	0	151	0.547101	0.546154	0.547945
ccmFc	52	276	0	131	0	145	0.525362	0.526718	0.524138
ccmFc	87	235	0	175	0	60	0.255319	0.284483	0.226891
ccmFc	103	235	0	53	0	182	0.774468	0.747826	0.8
ccmFc	119	239	0	107	0	132	0.552301	0.525862	0.577236
ccmFc	122	230	0	82	0	148	0.643478	0.578947	0.706897
ccmFc	123	231	1	114	0	116	0.502165	0.465517	0.53913
ccmFc	146	267	0	54	0	213	0.797753	0.714286	0.880597
ccmFc	160	263	0	76	0	187	0.711027	0.679104	0.744186
ccmFc	192	398	1	353	0	44	0.110553	0.101523	0.119403
ccmFc	301	509	0	196	1	311	0.611002	0.609053	0.612782
ccmFc	306	488	0	124	0	364	0.745902	0.761506	0.730924
ccmFc	312	512	0	438	0	74	0.144531	0.164794	0.122449
ccmFc	325	480	0	288	0	192	0.4	0.401674	0.39834
ccmFc	369	495	1	374	0	120	0.242424	0.22	0.265306
ccmFc	397	619	0	108	1	510	0.82391	0.812903	0.834951
ccmFc	543	537	1	324	1	211	0.392924	0.398524	0.387218
ccmFc	860	832	0	50	0	782	0.939904	0.958738	0.921429
ccmFc	900	809	1	250	0	558	0.68974	0.682039	0.697733
ccmFc	960	560	0	58	0	502	0.896429	0.869091	0.922807
ccmFc	1083	626	0	235	0	391	0.624601	0.635417	0.615385
ccmFc	1130	532	1	68	0	463	0.870301	0.865942	0.875
ccmFc	1151	489	0	69	0	420	0.858896	0.859375	0.858369
ccmFc	1225	520	0	45	0	475	0.913462	0.898374	0.927007
ccmFc	1250	524	0	48	0	476	0.908397	0.877119	0.934028
ccmFc	1306	113	0	29	0	84	0.743363	0.714286	0.765625
ccmFn	37	96	0	75	0	21	0.21875	0.222222	0.214286
ccmFn	38	93	0	20	0	72	0.774194	0.76	0.790698
ccmFn	98	116	0	38	0	78	0.672414	0.677966	0.666667
ccmFn	121	132	0	42	0	90	0.681818	0.686567	0.676923
ccmFn	137	147	0	37	0	110	0.748299	0.714286	0.785714
ccmFn	142	167	0	59	0	108	0.646707	0.662651	0.630952
ccmFn	151	172	1	69	1	101	0.587209	0.593023	0.581395
ccmFn	248	486	1	137	0	348	0.716049	0.723404	0.709163
ccmFn	263	542	0	80	0	462	0.852399	0.860465	0.84507
ccmFn	356	501	0	58	0	443	0.884232	0.895582	0.873016
ccmFn	365	501	0	110	0	391	0.780439	0.796	0.76494
ccmFn	372	475	0	76	0	399	0.84	0.868644	0.811715
ccmFn	461	260	0	232	0	28	0.107692	0.121951	0.0948905
ccmFn	469	263	0	221	0	42	0.159696	0.155738	0.163121
ccmFn	550	721	0	401	1	319	0.442441	0.447802	0.436975
ccmFn	698	455	1	92	0	362	0.795604	0.78972	0.80083
ccmFn	707	453	0	39	0	414	0.913907	0.899083	0.92766
ccmFn	745	479	0	44	0	435	0.908142	0.898374	0.918455
ccmFn	767	388	1	55	0	332	0.85567	0.869792	0.841837
ccmFn	779	406	1	60	1	344	0.847291	0.848485	0.846154
ccmFn	794	418	1	113	0	304	0.727273	0.721393	0.732719
ccmFn	943	744	1	89	0	654	0.879032	0.881844	0.876574
ccmFn	1258	470	0	34	0	436	0.92766	0.921739	0.933333
ccmFn	1286	425	0	55	0	370	0.870588	0.85	0.888889
ccmFn	1303	444	0	78	1	365	0.822072	0.819905	0.824034
ccmFn	1318	563	0	75	0	487	0.865009	0.845878	0.883803
ccmFn	1336	722	0	127	0	595	0.8241	0.828804	0.819209
ccmFn	1369	925	0	38	2	885	0.956757	0.944099	0.970588
ccmFn	1387	926	0	70	1	855	0.923326	0.917012	0.93018
ccmFn	1430	702	0	83	0	619	0.881766	0.859281	0.902174
ccmFn	1450	664	0	172	0	492	0.740964	0.733129	0.748521
ccmFn	1453	654	0	368	0	286	0.437309	0.447205	0.427711
ccmFn	1454	641	0	88	0	553	0.862715	0.855769	0.869301
ccmFn	1466	674	0	76	1	597	0.885757	0.881098	0.890173
ccmFn	1501	748	0	42	0	706	0.94385	0.933702	0.953368
ccmFn	1514	798	1	79	1	717	0.898496	0.902314	0.894866
ccmFn	1549	714	2	291	5	416	0.582633	0.590395	0.575
ccmFn	1613	833	2	718	0	113	0.135654	0.15534	0.11639
cob	178	3405	1	169	2	3232	0.949192	0.941986	0.956145
cob	286	3814	1	93	0	3719	0.975092	0.97395	0.976203
cob	298	3519	2	138	0	3379	0.960216	0.958406	0.961969
cob	325	3447	0	134	0	3312	0.960836	0.964222	0.957627
cob	419	5509	1	159	1	5348	0.970775	0.966126	0.975494
cob	564	3532	1	672	4	2855	0.808324	0.821429	0.795249
cob	568	3441	0	90	2	3349	0.973264	0.975567	0.970964
cob	580	3046	2	229	0	2815	0.924163	0.92114	0.927131
cob	680	1952	0	49	2	1901	0.973873	0.972251	0.975485
cob	715	1898	0	71	1	1826	0.962065	0.961039	0.963039
cob	725	2178	1	52	4	2121	0.973829	0.971936	0.975654
cob	808	3818	1	92	3	3721	0.974594	0.974466	0.974724
cob	853	3681	0	74	1	3605	0.979353	0.981908	0.976844
cob	908	2448	1	87	1	2357	0.962827	0.954839	0.971026
cob	982	1934	0	206	1	1724	0.891417	0.883316	0.899687
cob	1081	2679	0	72	0	2607	0.973124	0.974962	0.971345
cob	1098	2840	2	1846	1	991	0.348944	0.360347	0.338134
cob	1119	1810	0	265	0	1545	0.853591	0.847704	0.859324
cob	1124	1526	1	89	3	1433	0.939056	0.936424	0.941634
cox1	15	3269	13	1377	5	1874	0.573264	0.577045	0.56974
cox1	1402	3685	1	41	1	3642	0.988331	0.988531	0.988134
cox1	1405	3691	0	182	3	3506	0.949878	0.949291	0.950458
cox1	1433	3035	0	108	4	2921	0.962438	0.967614	0.957293
cox1	1489	2074	1	55	3	2015	0.971553	0.975449	0.967488
cox2	7	2360	0	2014	0	346	0.14661	0.149042	0.14409
cox2	14	2056	2	351	0	1703	0.828307	0.826794	0.829871
cox2	30	1350	0	443	0	907	0.671852	0.659824	0.684132
cox2	33	1316	0	181	0	1135	0.862462	0.853916	0.871166
cox2	77	1674	0	28	0	1646	0.983274	0.98692	0.979592
cox2	144	2104	1	350	0	1753	0.833175	0.81749	0.848859
cox2	162	2409	3	1994	0	411	0.17061	0.168624	0.172555
cox2	167	2117	0	113	0	2004	0.946623	0.942693	0.950467
cox2	169	2123	0	108	0	2015	0.949129	0.949331	0.948932
cox2	259	4135	1	62	5	4064	0.98283	0.9852	0.98055
cox2	385	3227	1	59	1	3166	0.981097	0.974243	0.987455
cox2	449	3545	3	251	0	3290	0.928068	0.922719	0.933114
cox2	466	3402	1	83	0	3317	0.975015	0.976134	0.973928
cox2	467	3402	0	92	1	3309	0.972663	0.973182	0.972158
cox2	482	3745	1	72	2	3670	0.979973	0.977933	0.981982
cox2	550	3616	1	56	1	3558	0.98396	0.982002	0.985854
cox2	563	3311	0	91	3	3217	0.97161	0.969772	0.973373
cox2	587	2221	0	91	1	2129	0.958577	0.961754	0.955614
cox2	620	1805	0	207	2	1596	0.884211	0.886986	0.881593
cox2	638	1902	0	206	2	1693	0.890116	0.900433	0.880368
cox2	704	2690	0	283	2	2405	0.894052	0.89039	0.897644
cox3	290	5069	3	57	5	5004	0.987177	0.984897	0.989424
cox3	302	4700	0	1112	1	3587	0.763191	0.748511	0.777872
cox3	334	5567	1	192	5	5369	0.964433	0.963467	0.965405
cox3	356	5967	0	86	4	5871	0.983912	0.984454	0.983378
cox3	359	6058	1	277	2	5777	0.953615	0.951763	0.955439
cox3	458	8032	2	176	4	7850	0.977341	0.97668	0.977992
cox3	467	7862	1	218	3	7639	0.971636	0.97208	0.971198
cox3	557	8858	2	462	3	8390	0.947166	0.949407	0.944966
cox3	572	9487	0	228	11	9248	0.974808	0.973852	0.975747
cox3	611	5623	2	93	1	5527	0.982927	0.983094	0.982765
cox3	702	5183	3	4109	4	1066	0.205672	0.198988	0.212237
cox3	799	7075	0	18	11	7046	0.995901	0.998003	0.993838
cox3	809	8073	0	58	11	8002	0.991205	0.991532	0.990882
matR	17	74	1	27	0	46	0.621622	0.648649	0.594595
matR	33	86	1	70	1	14	0.162791	0.222222	0.12
matR	44	75	0	20	0	55	0.733333	0.75	0.72093
matR	60	87	0	73	1	13	0.149425	0.184211	0.122449
matR	86	113	0	37	0	76	0.672566	0.696429	0.649123
matR	92	125	0	109	0	16	0.128	0.15873	0.0967742
matR	295	234	0	195	0	39	0.166667	0.153846	0.176923
matR	296	224	1	34	0	189	0.84375	0.83	0.854839
matR	1287	212	1	187	0	24	0.113208	0.11215	0.114286
matR	1611	81	0	69	0	12	0.148148	0.142857	0.153846
matR	1745	139	0	21	0	118	0.848921	0.853333	0.84375
matR	1766	117	0	21	0	96	0.820513	0.854839	0.781818
matR	1800	136	0	114	0	22	0.161765	0.149254	0.173913
matR	1892	155	0	46	0	109	0.703226	0.730769	0.675325
matR	1900	139	0	11	0	128	0.920863	0.931507	0.909091
matR	1910	147	0	21	0	126	0.857143	0.847222	0.866667
matR	1920	229	0	134	1	94	0.41048	0.330508	0.495495
nad1	2	985	7	221	0	757	0.768528	0.780041	0.757085
nad1	215	658	0	47	1	610	0.927052	0.937107	0.917647
nad1	307	1347	0	117	0	1230	0.91314	0.919643	0.906667
nad1	308	1345	0	110	0	1234	0.917472	0.925595	0.909361
nad1	436	1257	0	3	0	1254	0.997613	0.996743	0.998445
nad1	490	1157	0	2	2	1153	0.996543	0.996616	0.996466
nad1	492	1158	0	28	0	1130	0.97582	0.969543	0.982363
nad1	500	1290	0	7	0	1283	0.994574	0.98941	1
nad1	536	1336	0	24	0	1312	0.982036	0.980539	0.983533
nad1	537	1380	0	585	0	795	0.576087	0.59593	0.556358
nad1	555	1421	0	36	0	1385	0.974666	0.969784	0.979339
nad1	577	1584	1	2	0	1580	0.997475	0.996164	0.998753
nad1	608	1652	1	0	0	1651	0.999395	0.998768	1
nad1	635	1477	0	4	0	1473	0.997292	0.997241	0.99734
nad1	674	1236	0	30	1	1205	0.974919	0.9699	0.979624
nad1	734	1458	0	56	0	1402	0.961591	0.960619	0.962517
nad1	743	1468	1	35	0	1432	0.975477	0.971154	0.97973
nad1	755	1494	0	13	1	1480	0.990629	0.990437	0.990814
nad1	779	1772	1	58	2	1711	0.965576	0.961231	0.969832
nad1	823	1535	0	10	0	1525	0.993485	0.996	0.991083
nad1	835	1807	1	1301	0	504	0.278915	0.27052	0.286624
nad1	898	686	0	22	0	664	0.96793	0.960366	0.97486
nad1	928	876	1	30	1	844	0.96347	0.958525	0.968326
nad1	937	1237	0	29	2	1206	0.974939	0.972881	0.976816
nad1	939	1390	0	1167	0	223	0.160432	0.168889	0.152448
nad1	953	1498	0	24	0	1474	0.983979	0.987483	0.980745
nad2	26	549	0	59	0	489	0.89071	0.866171	0.914286
nad2	303	1169	4	564	1	600	0.513259	0.524561	0.502504
nad2	308	1162	0	14	0	1148	0.987952	0.991119	0.984975
nad2	335	1111	0	12	0	1099	0.989199	0.986616	0.991497
nad2	356	1038	0	30	0	1008	0.971098	0.966203	0.975701
nad2	361	1052	0	30	1	1021	0.970532	0.960938	0.97963
nad2	367	1177	1	49	0	1127	0.957519	0.957746	0.957307
nad2	388	1096	0	25	1	1070	0.976277	0.975518	0.976991
nad2	394	1065	0	147	0	918	0.861972	0.838966	0.882562
nad2	497	1232	1	24	0	1206	0.978896	0.976027	0.981481
nad2	523	1494	0	67	1	1426	0.954485	0.957664	0.951792
nad2	621	944	1	22	0	920	0.974576	0.972222	0.976891
nad2	788	1288	1	89	1	1197	0.929348	0.920255	0.937973
nad2	800	1308	1	108	0	1199	0.916667	0.917329	0.916053
nad2	809	1290	0	51	1	1238	0.95969	0.965079	0.954545
nad2	846	1117	2	971	1	143	0.128021	0.137615	0.118881
nad2	855	1140	2	1018	0	120	0.105263	0.115942	0.0952381
nad2	920	924	1	56	1	866	0.937229	0.923581	0.950644
nad2	928	946	1	228	1	716	0.756871	0.781385	0.733471
nad2	958	1193	0	21	0	1172	0.982397	0.984823	0.98
nad2	962	1199	0	45	0	1153	0.961635	0.957983	0.965232
nad2	1028	1477	0	66	1	1410	0.954638	0.963016	0.947028
nad2	1057	1365	0	877	0	488	0.357509	0.341049	0.372385
nad2	1058	1308	0	86	0	1222	0.934251	0.942215	0.927007
nad2	1148	1021	0	50	1	970	0.950049	0.94165	0.958015
nad2	1212	492	0	434	1	57	0.115854	0.111111	0.120482
nad2	1246	658	0	33	0	625	0.949848	0.940252	0.958824
nad2	1247	658	0	36	0	622	0.945289	0.937107	0.952941
nad2	1397	682	0	33	0	649	0.951613	0.953271	0.950139
nad2	1400	679	0	19	0	660	0.972018	0.971875	0.972145
nad2	1403	678	0	14	0	664	0.979351	0.975	0.98324
nad2	1408	672	0	5	0	667	0.99256	0.987421	0.997175
nad2	1409	672	0	8	0	663	0.986607	0.981132	0.991525
nad2	1416	782	0	23	0	759	0.970588	0.965147	0.97555
nad2	1457	147	0	6	0	141	0.959184	0.948718	0.971014
nad3	61	1060	4	903	1	152	0.143396	0.133205	0.153137
nad3	150	784	0	568	0	216	0.27551	0.257143	0.293233
nad3	154	762	1	691	1	69	0.0905512	0.0962567	0.0850515
nad3	155	755	1	355	1	398	0.527152	0.528302	0.526042
nad3	172	766	0	421	0	345	0.450392	0.447721	0.452926
nad3	173	750	0	108	0	642	0.856	0.840659	0.870466
nad3	190	774	1	439	0	334	0.431525	0.422764	0.439506
nad3	191	766	0	241	1	524	0.684073	0.683196	0.684864
nad3	213	651	2	549	0	100	0.15361	0.154341	0.152941
nad3	257	819	2	131	0	686	0.837607	0.836842	0.838269
nad3	296	1072	1	146	1	924	0.86194	0.860687	0.863139
nad3	301	1073	0	250	0	823	0.767008	0.747646	0.785978
nad3	319	1175	1	271	0	903	0.768511	0.753927	0.782392
nad3	320	1173	0	240	0	933	0.795396	0.773124	0.816667
nad3	358	941	1	326	0	614	0.652497	0.649485	0.655702
nad3	362	936	0	360	1	575	0.614316	0.602881	0.626667
nad3	386	1196	0	318	0	878	0.734114	0.719269	0.749158
nad3	455	933	1	123	1	808	0.866024	0.839744	0.892473
nad3	460	925	0	245	0	680	0.735135	0.709402	0.761488
nad4	44	708	0	142	0	566	0.799435	0.819767	0.78022
nad4	74	549	1	275	0	272	0.495446	0.493976	0.496667
nad4	154	579	0	83	0	496	0.856649	0.876289	0.836806
nad4	164	607	0	80	0	527	0.868204	0.870861	0.865574
nad4	166	610	0	81	1	528	0.865574	0.880795	0.850649
nad4	197	611	0	117	0	494	0.808511	0.79661	0.81962
nad4	291	933	0	800	0	133	0.142551	0.155508	0.129787
nad4	317	1201	0	151	0	1050	0.874271	0.885563	0.864139
nad4	362	1369	0	118	0	1251	0.913806	0.915644	0.912134
nad4	376	1340	0	79	0	1261	0.941045	0.945398	0.937053
nad4	401	1159	0	87	0	1072	0.924935	0.931507	0.918261
nad4	416	1176	0	65	0	1111	0.944728	0.950331	0.938811
nad4	433	1020	0	45	0	975	0.955882	0.961905	0.949495
nad4	437	1015	0	18	0	997	0.982266	0.978967	0.985772
nad4	449	987	0	17	0	969	0.981763	0.978474	0.985294
nad4	819	1520	1	1309	0	210	0.138158	0.137552	0.138714
nad4	977	830	0	172	0	658	0.792771	0.798122	0.787129
nad4	1373	1215	0	440	1	774	0.637037	0.633975	0.639752
nad4	1405	1749	1	346	0	1401	0.801029	0.798309	0.803474
nad4	1417	1808	0	63	1	1744	0.964602	0.964079	0.965079
nad4	1432	1668	1	137	3	1527	0.915468	0.906683	0.923429
nad4	1433	1648	0	81	0	1567	0.95085	0.947837	0.953596
nad4L	2	1206	0	177	0	1028	0.852405	0.833058	0.87188
nad4L	8	1118	2	601	0	515	0.460644	0.437838	0.483126
nad4L	41	546	0	10	1	535	0.979853	0.981061	0.978723
nad4L	55	413	0	21	0	392	0.949153	0.956311	0.942029
nad4L	95	277	0	18	0	259	0.935018	0.95935	0.915584
nad4L	100	277	1	13	0	263	0.949458	0.966942	0.935897
nad4L	110	287	0	15	0	272	0.947735	0.960317	0.937888
nad4L	150	339	0	212	0	127	0.374631	0.311258	0.425532
nad4L	179	427	0	7	0	420	0.983607	0.985366	0.981982
nad4L	188	586	0	35	0	550	0.938567	0.945017	0.932203
nad4L	197	604	0	42	0	562	0.930464	0.943333	0.917763
nad5	1490	2864	0	22	1	2841	0.991969	0.995674	0.98849
nad5	1550	2153	0	17	3	2132	0.990246	0.992516	0.988007
nad5	1567	2387	3	2073	0	311	0.130289	0.139337	0.121488
nad5	1580	2191	1	44	0	2146	0.979461	0.978841	0.980072
nad5	1589	2230	0	24	1	2203	0.987892	0.986535	0.989247
nad5	1591	2361	1	1653	1	706	0.299026	0.310754	0.287288
nad5	1611	2762	3	2441	2	313	0.113324	0.109738	0.116883
nad5	1859	2374	0	10	0	2364	0.995788	0.996572	0.995029
nad5	1895	2204	1	34	2	2167	0.983212	0.984346	0.982111
nad5	1900	2015	0	58	0	1957	0.971216	0.974798	0.967742
nad5	1901	2017	0	78	0	1939	0.961329	0.954637	0.967805
nad5	1916	1800	0	31	0	1769	0.982778	0.985177	0.980498
nad5	1918	1802	0	57	0	1745	0.968368	0.971494	0.965405
nad5	1929	1798	0	1572	0	226	0.125695	0.137097	0.115054
nad5	1931	1581	0	1253	0	328	0.207464	0.214564	0.200739
nad5	1958	1458	0	35	0	1423	0.975995	0.973126	0.978695
nad6	25	1570	2	245	0	1323	0.842675	0.845752	0.839752
nad6	26	1554	1	140	0	1413	0.909266	0.902375	0.915829
nad6	88	1867	1	76	0	1790	0.958757	0.964612	0.953582
nad6	89	1871	1	106	2	1762	0.941742	0.946469	0.937563
nad6	138	1799	2	1418	1	378	0.210117	0.220046	0.200859
nad6	146	1550	0	33	0	1517	0.97871	0.977424	0.979925
nad6	158	1352	0	46	1	1305	0.965237	0.959276	0.970972
nad6	159	1351	2	721	0	628	0.464841	0.469789	0.460087
nad6	161	1348	0	30	0	1318	0.977745	0.978788	0.976744
nad6	169	1465	0	27	0	1437	0.980887	0.977716	0.983936
nad6	191	1584	1	23	0	1560	0.984848	0.984556	0.98513
nad6	306	2332	1	2072	0	259	0.111063	0.111111	0.111018
nad6	446	1485	0	21	2	1462	0.984512	0.982337	0.986649
nad6	474	1643	0	0	0	1643	1	1	1
nad6	476	1643	0	1	0	1642	0.999391	0.998739	1
nad6	562	1354	0	6	1	1347	0.99483	0.992424	0.997118
nad6	567	1282	0	1	0	1281	0.99922	0.9984	1
nad6	569	1281	2	46	0	1233	0.962529	0.963141	0.961948
nad7	38	1227	0	51	1	1175	0.95762	0.950413	0.96463
nad7	44	1134	0	186	0	948	0.835979	0.836007	0.835951
nad7	45	1126	0	80	0	1046	0.928952	0.926655	0.931217
nad7	77	1167	0	50	0	1117	0.957155	0.951641	0.962585
nad7	83	1123	0	66	1	1056	0.940338	0.932605	0.947735
nad7	99	1187	0	119	1	1067	0.898905	0.902998	0.895161
nad7	137	1621	0	45	0	1576	0.972239	0.968394	0.975904
nad7	209	2051	0	5	0	2046	0.997562	0.996008	0.999047
nad7	224	2046	0	12	3	2031	0.992669	0.996939	0.988743
nad7	244	2224	0	74	0	2149	0.966277	0.967682	0.964943
nad7	251	2192	1	36	0	2155	0.98312	0.985061	0.981267
nad7	315	2426	4	1994	1	427	0.17601	0.176421	0.17561
nad7	335	2537	2	63	0	2472	0.974379	0.978964	0.970023
nad7	344	2494	0	64	1	2429	0.973937	0.977905	0.970126
nad7	353	2440	5	58	0	2377	0.97418	0.978279	0.970233
nad7	383	2292	1	87	2	2202	0.960733	0.963168	0.958541
nad7	445	2938	0	66	4	2866	0.975494	0.980156	0.971185
nad7	533	3320	3	122	4	3191	0.961145	0.962714	0.95962
nad7	534	3558	4	2751	1	802	0.225408	0.229452	0.221484
nad7	578	4757	3	35	3	4716	0.991381	0.990846	0.99188
nad7	679	5227	1	293	4	4929	0.942988	0.946693	0.939405
nad7	698	5733	0	54	2	5676	0.990058	0.99048	0.989644
nad7	724	5852	0	9	1	5842	0.998291	0.998616	0.997974
nad7	734	5922	3	12	0	5907	0.997467	0.9976	0.997338
nad7	739	5995	1	161	4	5829	0.97231	0.972854	0.971785
nad7	769	5261	3	12	1	5244	0.996769	0.998455	0.995135
nad7	789	4875	11	4254	3	607	0.124513	0.123754	0.125253
nad7	836	4778	0	7	1	4769	0.998116	0.998274	0.997967
nad7	926	4556	3	61	4	4488	0.985075	0.983708	0.986433
nad7	973	3486	0	26	1	3459	0.992255	0.992622	0.991879
nad7	1088	3941	0	291	1	3649	0.925907	0.925735	0.926074
nad7	1103	3640	1	24	1	3614	0.992857	0.992729	0.992981
nad7	1110	3755	0	411	0	3344	0.890546	0.902268	0.879138
nad7	1124	3225	0	125	3	3097	0.96031	0.959158	0.961399
nad9	14	913	2	208	1	702	0.768894	0.755556	0.781857
nad9	92	1577	1	96	0	1480	0.938491	0.940645	0.936409
nad9	111	1793	2	1414	1	376	0.209704	0.211061	0.208379
nad9	113	1714	3	88	4	1619	0.944574	0.948113	0.941109
nad9	167	2319	0	141	2	2176	0.938335	0.948627	0.928571
nad9	190	2675	3	141	3	2527	0.944673	0.948816	0.940703
nad9	223	3538	1	219	0	3316	0.937253	0.940639	0.933931
nad9	298	3568	0	209	3	3355	0.940303	0.943302	0.937253
nad9	311	3283	2	252	1	3026	0.921718	0.927711	0.915588
nad9	328	2987	0	196	3	2788	0.933378	0.934272	0.932487
nad9	356	2330	1	166	1	2161	0.927468	0.93374	0.921386
nad9	368	2307	1	211	0	2095	0.908106	0.915136	0.901203
nad9	398	1986	0	148	1	1837	0.924975	0.933943	0.916168
orf25	59	2541	0	162	2	2377	0.935458	0.928743	0.94195
orf25	62	2534	2	229	0	2303	0.90884	0.902889	0.914596
orf25	74	2565	0	124	0	2441	0.951657	0.94616	0.956989
orf25	79	2525	0	61	2	2462	0.97505	0.971774	0.97821
orf25	92	2595	1	103	1	2487	0.958382	0.953452	0.963247
orf25	121	2119	2	45	0	2072	0.97782	0.976037	0.979691
orf25	251	4080	2	501	8	3569	0.874755	0.879495	0.869931
orf25	398	3005	2	151	2	2850	0.948419	0.948871	0.947965
orf25	419	2999	0	172	1	2826	0.942314	0.942725	0.941892
orf288	56	79	0	61	0	18	0.227848	0.230769	0.225
orf288	58	83	0	67	0	16	0.192771	0.146341	0.238095
orf288	134	237	1	179	0	57	0.240506	0.22314	0.258621
orfB	58	1139	0	187	1	949	0.833187	0.828571	0.837651
orfB	60	1170	4	973	2	191	0.163248	0.165217	0.161345
orfB	123	749	1	226	0	522	0.696929	0.711864	0.683544
orfB	200	1255	1	170	1	1083	0.862948	0.866455	0.859425
orfB	219	1403	4	1270	0	129	0.0919458	0.0885714	0.0926511
orfB	240	1557	0	1357	0	200	0.128452	0.132576	0.124183
orfB	442	1149	1	770	1	377	0.328111	0.313993	0.342806
orfB	443	1135	0	109	0	1026	0.903965	0.904679	0.903226
orfX	53	963	2	351	1	609	0.632399	0.645435	0.619919
orfX	64	913	1	149	0	763	0.835706	0.85034	0.822034
orfX	86	842	0	200	0	642	0.76247	0.785536	0.741497
orfX	91	839	0	111	0	728	0.8677	0.881013	0.855856
orfX	102	844	0	333	0	511	0.60545	0.646192	0.567506
orfX	127	1028	1	176	3	848	0.824903	0.855102	0.797398
orfX	149	1150	1	138	0	1011	0.87913	0.889693	0.869347
orfX	155	1061	0	283	0	778	0.73327	0.752941	0.715064
orfX	157	1054	0	577	1	476	0.451613	0.474409	0.430403
orfX	158	1046	0	123	0	923	0.882409	0.889328	0.875926
orfX	205	1467	0	125	1	1341	0.91411	0.917271	0.911311
orfX	215	1416	0	156	0	1260	0.889831	0.907186	0.874332
orfX	227	1430	0	173	0	1257	0.879021	0.890351	0.868633
orfX	229	1423	0	212	0	1211	0.851019	0.863235	0.839838
orfX	251	1434	0	251	0	1182	0.824268	0.836941	0.812416
orfX	279	1342	0	1149	0	193	0.143815	0.156682	0.131693
orfX	289	1178	3	113	1	1061	0.900679	0.905923	0.895695
orfX	308	1512	1	715	2	794	0.525132	0.522327	0.527814
orfX	354	1416	0	1146	0	270	0.190678	0.193362	0.188105
orfX	355	1380	0	659	0	721	0.522464	0.537778	0.507801
orfX	358	1361	1	184	0	1176	0.864071	0.894895	0.834532
orfX	371	1448	0	397	0	1051	0.725829	0.749292	0.703504
orfX	373	1439	0	70	0	1369	0.951355	0.965812	0.937585
orfX	401	1159	0	302	1	856	0.738568	0.758748	0.720779
orfX	403	1124	0	241	0	883	0.785587	0.813688	0.76087
orfX	406	1097	0	283	1	813	0.741112	0.754826	0.728843
orfX	434	1164	0	120	1	1043	0.896048	0.895795	0.896272
orfX	464	1369	0	144	0	1224	0.894083	0.906051	0.883941
orfX	468	1516	1	1183	0	332	0.218997	0.230114	0.20936
orfX	532	1736	1	79	1	1655	0.953341	0.951673	0.95479
orfX	575	1413	0	144	0	1269	0.898089	0.899576	0.896601
orfX	581	1377	0	119	0	1258	0.91358	0.914493	0.912664
orfX	637	1154	2	276	0	876	0.759099	0.777403	0.73975
orfX	687	505	0	184	2	319	0.631683	0.677165	0.585657
orfX	694	538	1	114	1	422	0.784387	0.798479	0.770909
orfX	700	514	0	76	0	438	0.85214	0.850575	0.853755
orfX	717	873	3	719	1	150	0.171821	0.166282	0.177273
rpl2	1210	852	3	277	0	572	0.671362	0.648649	0.692135
rpl5	64	282	0	249	0	33	0.117021	0.137931	0.10241
rpl16	48	1219	0	146	0	1073	0.88023	0.862647	0.897106
rpl16	61	1564	6	1137	2	418	0.267263	0.255181	0.27904
rpl16	79	1893	0	66	0	1827	0.965135	0.959402	0.970742
rpl16	93	2088	6	68	16	1998	0.956897	0.952748	0.96099
rpl16	225	2051	3	205	6	1836	0.895173	0.890121	0.899906
rpl16	227	2057	1	427	1	1628	0.791444	0.796576	0.786654
rpl16	228	2067	1	267	1	1798	0.86986	0.87	0.869728
rpl16	287	3179	0	207	0	2972	0.934885	0.935379	0.934426
rpl16	355	2182	1	18	5	2158	0.989001	0.988018	0.989973
rpl16	444	1924	4	1084	3	833	0.432952	0.431125	0.434738
rpl16	458	1258	0	15	3	1240	0.985692	0.981043	0.9904
rpl16	524	822	0	104	0	718	0.873479	0.85752	0.887133
rpl16	530	796	0	74	0	722	0.907035	0.883469	0.9274
rps1	107	698	0	80	1	617	0.883954	0.892655	0.875
rps1	377	539	0	23	0	516	0.957328	0.970588	0.94382
rps1	505	971	1	212	0	758	0.780639	0.775681	0.785425
rps2	12	1246	5	852	3	385	0.308989	0.298188	0.319249
rps2	158	1488	2	754	3	728	0.489247	0.487772	0.490691
rps2	203	1721	1	1470	1	249	0.144683	0.137681	0.151176
rps2	404	1621	1	88	0	1532	0.945096	0.943806	0.946301
rps2	425	1939	2	217	0	1720	0.887055	0.888412	0.885799
rps2	479	1580	5	305	4	1266	0.801266	0.816273	0.787286
rps2	674	2280	4	308	7	1961	0.860088	0.840973	0.876961
rps2	745	1566	0	137	1	1428	0.911877	0.91779	0.906553
rps2	769	1482	0	88	2	1392	0.939271	0.943448	0.935271
rps2	776	1465	2	131	2	1330	0.90785	0.907303	0.908367
rps3	58	683	0	48	0	635	0.929722	0.934659	0.924471
rps3	64	604	0	5	1	598	0.990066	0.993548	0.986395
rps3	69	594	0	48	0	546	0.919192	0.921569	0.916667
rps3	92	553	0	23	0	530	0.958409	0.967033	0.95
rps3	171	784	4	642	0	138	0.17602	0.192308	0.159898
rps3	503	1961	7	567	3	1383	0.705252	0.700535	0.709552
rps3	644	2133	1	613	0	1519	0.712143	0.718154	0.706866
rps3	956	1546	1	339	0	1206	0.780078	0.782493	0.777778
rps3	1143	2775	1	2016	0	758	0.273153	0.281385	0.264939
rps3	1286	3376	3	2435	3	934	0.276659	0.271619	0.281912
rps3	1513	2885	1	366	3	2515	0.87175	0.868003	0.875522
rps3	1526	2328	8	1739	1	579	0.248711	0.244048	0.253472
rps3	1544	1385	1	44	2	1338	0.966065	0.963432	0.968843
rps3	1558	1446	0	48	1	1397	0.966113	0.969456	0.962482
rps4	38	719	1	29	0	689	0.958275	0.972452	0.94382
rps4	49	640	0	27	0	613	0.957812	0.968847	0.946708
rps4	164	554	1	42	0	511	0.922383	0.915194	0.929889
rps4	261	1021	3	834	0	184	0.180215	0.15879	0.203252
rps4	278	981	1	46	4	930	0.948012	0.938856	0.957806
rps4	290	985	0	77	1	907	0.920812	0.922764	0.918864
rps4	335	819	1	55	1	761	0.929182	0.922897	0.936061
rps4	482	844	0	16	0	828	0.981043	0.970115	0.992665
rps4	858	728	0	439	0	289	0.396978	0.396552	0.397368
rps4	867	770	1	313	1	455	0.590909	0.592896	0.589109
rps4	897	709	0	118	0	591	0.833568	0.827684	0.839437
rps4	906	821	0	665	0	156	0.190012	0.184275	0.195652
rps4	926	638	0	24	0	614	0.962382	0.971787	0.952978
rps4	937	587	0	9	0	578	0.984668	0.986486	0.982818
rps4	962	589	0	27	0	562	0.95416	0.960993	0.947883
rps4	1013	531	0	46	0	485	0.913371	0.905738	0.919861
rps4	1022	522	0	15	1	506	0.969349	0.970833	0.968085
rps4	1027	520	0	103	5	412	0.792308	0.808333	0.778571
rps7	141	1254	6	1102	0	146	0.116427	0.116438	0.116418
rps7	277	1389	0	106	1	1282	0.922966	0.915408	0.929849
rps7	332	1156	0	91	0	1065	0.92128	0.919014	0.923469
rps11	6	383	0	149	0	234	0.610966	0.5625	0.652174
rps11	78	592	1	78	0	513	0.866554	0.870175	0.863192
rps11	82	656	0	588	0	68	0.103659	0.105105	0.102167
rps11	354	738	1	605	1	131	0.177507	0.213889	0.142857
rps11	477	310	1	276	0	33	0.106452	0.0740741	0.141892
rps12	71	1026	1	361	1	663	0.646199	0.65873	0.6341
rps12	196	1150	0	203	1	946	0.822609	0.834225	0.811545
rps12	221	1056	1	304	3	748	0.708333	0.710775	0.705882
rps12	269	950	0	184	0	766	0.806316	0.817248	0.794816
rps12	284	769	0	154	3	612	0.795839	0.807292	0.784416
rps12	289	784	0	159	2	623	0.794643	0.801034	0.788413
rps13	5	474	0	30	1	443	0.934599	0.948357	0.923372
rps13	14	464	0	157	0	307	0.661638	0.668293	0.656371
rps13	26	441	0	52	0	388	0.879819	0.891753	0.870445
rps13	56	509	0	62	0	447	0.878193	0.876068	0.88
rps13	100	519	1	205	0	313	0.603083	0.596078	0.609848
rps13	256	410	0	34	1	375	0.914634	0.93401	0.896714
rps13	287	533	0	71	0	462	0.866792	0.858871	0.873684
rps19	76	355	0	261	0	94	0.264789	0.255952	0.272727
rps19	116	380	0	63	0	317	0.834211	0.819209	0.847291
rps19	126	389	0	297	0	92	0.236504	0.293785	0.188679
rps19	138	419	0	329	0	90	0.214797	0.206349	0.221739
rps19	163	443	0	80	0	363	0.819413	0.805825	0.831224
rps19	164	443	0	32	1	410	0.925508	0.932039	0.919831
Sites with editing level slightly greater than 10% while undetected by Sanger sequencing are marked in red; Sites with editing level slightly lower than 10% while detected by Sanger sequencing are labled in blue.
