# Supplementary material for: Detection and Analysis of C-to-U RNA Editing in Rice Mitochondria-Encoded ORFs
Source: Plants (Basel). 2020 Sep 28;9(10):1277. doi: 10.3390/plants9101277 (PMC7600565; doi:10.3390/plants9101277)
Supplement: Supplementary file 1 [file plants-09-01277-s001.zip › Table S3.xlsx]

## Sheet: Sheet1
Table S3. Extent of RNA editing in rice mitochondria-encoded ORFs. The percentage of editing events per gene and the percentage of editing per gene C content are reported. The ORFs without any editing site are not included here. They are orf152a, orf152b, orf161, orf153, orf162, orf165, orf176, orf187, orf224, and pseudo-rps14.
Gene	Length	Num of Cs	Num of editing sites	Editing per gene (%)	Editing per gene C content (%)
atp1	1530	308	5	0.326797	1.62338
atp6	1005	180	18	1.79104	10
atp9	225	49	8	3.55556	16.3265
ccmB (ccb2)	621	151	35	5.63607	23.1788
ccmC (ccb3)	723	170	35	4.84094	20.5882
ccmFC (ccb6c)	1308	295	27	2.06422	9.15254
ccmFN (ccb6n)	1785	430	38	2.12885	8.83721
cob (cytb)	1194	247	19	1.59129	7.69231
cox1	1575	325	5	0.31746	1.53846
cox2	783	167	21	2.68199	12.5749
cox3	843	177	13	1.54211	7.34463
matR	2037	534	16	0.785469	2.99625
nad1	978	195	26	2.65849	13.3333
nad2	1467	311	32	2.18132	10.2894
nad3	468	90	19	4.05983	21.1111
nad4	1488	306	21	1.41129	6.86275
nad4L	303	50	11	3.63036	22
nad5	2013	408	13	0.645802	3.18627
nad6	618	122	18	2.91262	14.7541
nad7	1185	250	34	2.8692	13.6
nad9	573	113	13	2.26876	11.5044
orf25 (atp4)	594	116	9	1.51515	7.75862
orf288	867	228	3	0.346021	1.31579
orfB (atp8)	468	94	7	1.49573	7.44681
orfX (mttb)	810	187	37	4.5679	19.7861
rpl2	1509	346	1	0.0662691	0.289017
rpl5	567	104	1	0.176367	0.961538
rpl16	558	100	13	2.32975	13
rps1	519	94	3	0.578035	3.19149
rps2	1452	316	10	0.688705	3.16456
rps3	1617	314	14	0.865801	4.4586
rps4	1059	206	18	1.69972	8.73786
rps7	447	75	2	0.447427	2.66667
pseudo-rps11	498	98	5	1.00402	5.10204
rps12	378	72	6	1.5873	8.33333
rps13	351	66	7	1.9943	10.6061
rps19	282	42	6	2.12766	14.2857
