# Supplementary material for: Detection and Analysis of C-to-U RNA Editing in Rice Mitochondria-Encoded ORFs
Source: Plants (Basel). 2020 Sep 28;9(10):1277. doi: 10.3390/plants9101277 (PMC7600565; doi:10.3390/plants9101277)
Supplement: Supplementary file 1 [file plants-09-01277-s001.zip › Table S4.xls]

## Sheet: Sheet2
Table S4. Primers used in this study.
primer name	sequence (5'-3')	purpose
atp1-EDF	GAGTGAGTGATTGTGTGGTG	PCR,sequencing
atp1-EDR	GTTTTCGTGATCGAATGACG	PCR
atp1-EDF2	TATTGATGGAAAAGGGGCTC	sequencing
atp1-EDF3	AGAGCCGCTAAACGATCGGA	sequencing
atp6-EDF	GTTGAGATCAGTCTCCCTTT	PCR,sequencing
atp6-EDR	CGGCTCCTCGTTTTTATTCA	sequencing
atp6-EDF2	TAGCTTCACAGTGACAAGTC	PCR
atp9-EDF	AGCGTGACGAGCAAAGTCAA	PCR,sequencing
atp9-EDR	CCTCGGTATCTCTATTTGCA	PCR
ccmB-EDF	CCAGCCGTCGAAGTGAATGA	PCR,sequencing
ccmB-EDR	TCCATGACTTGGCCATTCAA	PCR
ccmB-EDF2	CGAAATGATAAAGAATCTGG	sequencing
ccmC-EDF	GCATGCGAAATCCTTTGATT	PCR,sequencing
ccmC-EDR	GCTTTAGCGAGTGAACTAGG	PCR
ccmFc-EDF	TTCGGTATGCGTTGCGAACA	PCR,sequencing
ccmFc-EDR	GCAATTATGAACGAAACTTTCTC	PCR
ccmFc-EDF2	CACATGGAGGAGTGTGCATC	sequencing
ccmFn-EDF	GGAGATTGGGATCATCCTGT	PCR,sequencing
ccmFn-EDR	CCAGAGTGACTTCCGAAGCG	PCR
ccmFn-EDF2	GGCTTTGGGTTATGTAGATC	sequencing
cob-EDF	GGCGCAGCGAAGCCAATTTC	PCR,sequencing
cob-EDR	GTGTGATCAGTCTCATCCGT	PCR
cob-EDF2	TGCTCCTAATGTTTTGGGGC	sequencing
cox1-EDF	GTATCAAGGTTCTTCTCTTC	PCR,sequencing
cox1-EDR	ATGGGCAATAGTTAGGAGAG	PCR
cox1-EDF2	TGTTTACTGTGGGCTTAGAC	sequencing
cox2-EDF	CAGTCTCCTTTCTAGGAGCA	PCR,sequencing
cox2-EDR	TGCATTTCCGCTTCAGCTTC	PCR
cox3-EDF	CACTTCTATCAATGCAATGA	PCR,sequencing
cox3-EDR	TTCCTCAATCCACTTATTCG	PCR
cox3-ED2	GAAGGGCATCATACAAAAGC	sequencing
matR-EDF	GAAAGAGCCTTTCGTTCGGG	PCR,sequencing
matR-EDR	CGCCTGTTCGCAAAAATCCA	PCR
matR-EDF2	TTCATTCCCTTGTTTCGTCG	sequencing
matR-EDF3	AGGGGATGAGCGGAAGAGGT	sequencing
nad1-EDF	ATGATTGGGTCAACCAGGCC	PCR,sequencing
nad1-EDR	GAAACTTCCTGGCACATACA	PCR
nad1-EDF2	AGGAGCATTACGATCTGCAG	sequencing
nad2-EDF	CCTGCTGCTCATGGTGTTTC	PCR,sequencing
nad2-EDR	TAGTGCTTACCTGCAGTCCA	PCR
nad2-EDF2	TATTTGATCTTAGGTGCATT	sequencing
nad2-EDF3	GTAGTGACTAGCGTTATAGG	sequencing
nad3-EDF	AAGGACAAGATTGAGTCGCC	PCR
nad3-EDR	GGCATCCCTCTTTCCTATGT	sequencing
nad4-EDF	TAGTAATTTGGCGCCCCATC	PCR,sequencing
nad4-EDR	CTTTGCTAATTCCTCTCAAT	PCR
nad4-EDF2	TTATACTCTAAGCGCGATTG	sequencing
nad4L-EDF	GACTCTACGCAGGACTTCTT	PCR,sequencing
nad4L-EDR	TAACTCCCCTGTAGTTATGT	PCR
nad5-EDF	CTCGGGTCTTATATGCTTAA	PCR,sequencing
nad5-EDR	GGCAAGCTCCTACAGTTCTC	PCR
nad5-EDF2	TCATGATAGCAAGGTGCTCC	sequencing
nad5-EDF3	GATCAATTCCAACGAGCCTT	sequencing
nad6-EDF	TTGAATGCGTCTTCTTGCTC	PCR,sequencing
nad6-EDR	GTGGACTCGAACCACAATTC	PCR
nad7-EDF	TTGAGTACTGGTGGTACTGG	PCR,sequencing
nad7-EDR	GACGTAGTCTTGCTCGATC	PCR,sequencing
nad9-EDF	CTGCTTAGAGCAAGAAGCG	PCR,sequencing
nad9-EDR	CTAGTTATGTAGATTCGGAA	PCR
orf25-EDF	CCAAGGCCAGTTGAGATCGT	PCR,sequencing
orf25-EDR	CGCTGGTCATCAAACATCAA	PCR
orfB-EDF	GCCTCAACTTGATAAATTGAC	PCR,sequencing
orfB-EDR	TAGAAAGAATCTCAGACGGC	PCR
orfX-EDF	AAGGCTGACAGATGTCCCAC	PCR,sequencing
orfX-EDR	TCAGTTCTAGGGGGGCTAGT	PCR,sequencing
rpl2-EDF	AAACGACGAGTGAGAAGGAT	PCR,sequencing
rpl2-EDR	TAGATCGTCGTGGCATGAAC	PCR,sequencing
rpl2-EDF2	ACTTGTTGGAGCTGCTGAGC	sequencing
rpl5-EDF	TGGTTTCGGTTCGATCAACT	PCR,sequencing
rpl5-EDR	TATTTCGCTTCTCCGACATC	PCR
rpl16-EDF	GGAGGGGATACGTATTTGTT	PCR,sequencing
rpl16-EDR	TTCCCCACTAACCAATTACG	PCR
rps1-EDF	AGTTTCTTATTATGTAGTGG	PCR,sequencing
rps1-EDR	GATTAAGGTGGGCTTCGGAT	PCR
rps2-EDF	CGAAATAGCTCAGTTCGAGA	PCR,sequencing
rps2-EDR	ATCCTTTACTGGTGGATCCC	PCR
rps2-EDF2	TTAGTTGATTCCACGATCCC	sequencing
rps3-EDF	TTAGAATAGAACGAAGACCC	PCR,sequencing
rps3-EDR	CAACCCCTACTACATCTGCA	PCR
rps3-EDF2	GATAAGAGAATACGCTCTCG	sequencing
rps4-EDF	GGAAGAGTTGGGTTCGATTC	PCR,sequencing
rps4-EDR	TAGATATGTCCCTATGAGCG	PCR
rps4-EDF2	GGCAAATTACTACCGGTCA	sequencing
rps7-EDF	AGTAACGATCGCGTAATATC	PCR,sequencing
rps7-EDR	AGCTCCTTATATGGTATCAC	PCR
rps11-EDF	GTAAAGGGGGGAAGGACATA	PCR,sequencing
rps11-EDR	GAGTAAGAGCGCATTAATGG	PCR
rps12-EDF	CCACTAGTGAAAGGGCAAAG	PCR,sequencing
rps12-EDR	TGTCGACTTGCGTTCATCTG	PCR
rps13-EDF	CCACTCACTCATCATAAGGA	PCR,sequencing
rps13-EDR	CGCGAAATCCGTTGCTTGTT	PCR
rps14-EDF	GATGAGACTTTACTACTGTG	PCR,sequencing
rps14-EDR	GCTAACCTTTGTTCTATTGG	PCR
rps19-EDF	GAGGTAGACCTTCGGTGTCA	PCR,sequencing
rps19-EDR	CCGAATATGTCGCTTAGACT	PCR
orf152a-EDF	GGGACCAGAACTTCCTACTC	PCR,sequencing
orf152a-EDR	TGTAAAGAAAGAGTGCTGCG	PCR
orf152b-EDF	CTAGCACTACTAACACAGGC	PCR,sequencing
orf152b-EDR	TGATCCAAGATTAGCAACCT	PCR
orf153-EDF	TTCTGCAAAGCCTTGATCCC	PCR,sequencing
orf153-EDD	CTGATAAAGCGAAGGGGCAA	PCR
orf161-EDF	TTGCCGTAGACCAGATTGAG	PCR,sequencing
orf161-EDR	GTACTCGTGTAGATATTCCC	PCR
orf162-EDF	CCAGGCCAGATCATAAGTGA	PCR,sequencing
orf162-EDR	CAGAAAGCAGGCAAGAAACG	PCR
orf165-EDF	TCCTGTAGTGATTTAAGCAC	PCR,sequencing
orf165-EDR	CTGGGATGCTCATAGATGAA	PCR
orf176-EDF	GCCTATCTTTCTTGGTTCGG	PCR,sequencing
orf176-EDR	GGCTTTGGCGAATCGTGAAT	PCR
orf187-EDF	GTTCCGATCGTGATATGACA	PCR,sequencing
orf187-EDR	GTGTGGGTGTTCAGTATCAC	PCR
orf224-EDF	AACCAACCATTTCCGACGTC	PCR,sequencing
orf224-EDR	CATCGTCGCTTACTTCCCTT	PCR
orf288-EDF	GATTTCTAAAGCCGAACG	PCR,sequencing
orf288-EDR	ACCACCATCTGAAATGCGCG	PCR
